# Supplementary material for: Dermoscopy of Small Diameter Melanomas with the Diagnostic Feasibility of Selected Algorithms—A Clinical Retrospective Multicenter Study
Source: Cancers (Basel). 2021 Dec 3;13(23):6095. doi: 10.3390/cancers13236095 (PMC8656839; doi:10.3390/cancers13236095)
Supplement: Supplementary file 1 [file cancers-13-06095-s001.zip]

Archive with 1 entries (1 files):
- cancers-1447385-supplementary.pdf
